# Supplementary material for: Impact of Air Exposure Time on the Water Contact Angles of Daily Disposable Silicone Hydrogels
Source: Int J Mol Sci. 2019 Mar 15;20(6):1313. doi: 10.3390/ijms20061313 (PMC6471927; doi:10.3390/ijms20061313)
Supplement: Supplementary file 1 [file ijms-20-01313-s001.zip]

Archive with 5 entries (4 files):
- Supplement_1 and Movies/
- Supplement_1 and Movies/CB nonattaching.avi
- Supplement_1 and Movies/CB rolling.avi
- Supplement_1 and Movies/CBCA static.avi
- Supplement_1 and Movies/Supplement_1.pdf
